# Supplementary material for: Screening of Mediterranean Plant-Derived Extracts for Antioxidant Effect in Cell-Free and Human Cell Line Models
Source: Antioxidants (Basel). 2025 Oct 9;14(10):1217. doi: 10.3390/antiox14101217 (PMC12561960; doi:10.3390/antiox14101217)
Supplement: Supplementary file 1 [file antioxidants-14-01217-s001.zip]

Archive with 3 entries (3 files):
- Supplementary File S1.pptx
- Supplementary File S2.xlsx
- Supplementary Table S1 and Figures S1 and S2.pdf
