# Supplementary material for: Screening of Mediterranean Plant-Derived Extracts for Antioxidant Effect in Cell-Free and Human Cell Line Models
Source: Antioxidants (Basel). 2025 Oct 9;14(10):1217. doi: 10.3390/antiox14101217 (PMC12561960; doi:10.3390/antiox14101217)
Supplement: Supplementary file 1 [file antioxidants-14-01217-s001.zip › Supplementary File S2.xlsx]

## Sheet: _MSI level legend
Supplementary File S2. LC-MS features of the phytochemicals identified in the plant extracts.
MSI Legend
Level	Description	Criteria used in this work
1	Total identification	comparison of m/z, Rt, MS/MS pattern with the respective authentic standard compound analyzed with the same UPLC-ESI-HRMS method
2	Putative identification	- comparison with MS/MS spectra found in public databases (Pubchem, MassBank, MassBank of North America) or in the literature within the same species, genus or family of the analyzed species; - observation in the experimental MS/MS spectrum of diagnostic aglycone fragments (from standards in our in-house library) and diagnostic neutral losses* commonly observed for plant metabolites; - comparison…
3	Putative identification of the molecular class	Putative identification of molecular moiety or portions from the MS/MS spectrum or UV-Vis absorption that can provide indications about the molecular class to which the metabolite belongs
4	Unidentified	not reported in this study (we only reported 1-3 MSI level annotations)
*Common neutral losses (Da)
15.023	CH3 (-methyl)
18.011	H2O
27.995	CO
30.011	CH2O (aldehydes)
32.026	CH4O (-methyl esters)
42.011	C2H2O (-acetyl)
43.99	CO2 (carboxylic acids)
48.02	H2O+CH2O
60.021	C2H4O2 (-acetoxy)
116.048	C5H8O3 (-deoxypentoside)
122.037	C7H6O2 (-benzoyl)
132.042	C5H8O4 (-pentoside)
144.042	C6H8O4 (-hydroxymethylglutaryl)
146.037	C9H6O2 (-coumaroyl)
146.058	C6H10O4 (-deoxyhexoside)
152.011	C7H4O4 (-galloyl)
162.032	C9H6O3 (-caffeoyl)
162.053	C6H10O5 (-hexoside)
176.032	C6H8O6 (-hexuronide)
176.047	C10H8O3 (-feruloyl)
206.058	C11H10O4 (-sinapoyl)
209.03	C6H9O8 (-hexaric acid)

## Sheet: ACALYPHA
Peak ID	Rt (min)	Putative identification	MSI	Class	Formula	ESI ion	theoretical m/z	experimental m/z	Mass Error (ppm)	MS/MS fragmentation (Fast-DDA, Ramp 10-40 eV)	UV-Vis λ (nm)	Reference (MS/MS reference of the metabolite or occurrence of the metabolite in the same species/genus); for MSI levels 2-3 if no reference is provided see the criteria listed in "MSI level legend"
1	0.829	Quinic acid derivative	3	Organic acids	C₁₉H₃₄O₁₇	[M-H+]-	533.172	533.172	-0.375114	191.057
2	0.849	Di-hexosyl-quinic acid	2	Organic acids	C₁₉H₃₂O₁₆	[M-H+]-	515.161	515.161	-0.388228	341.1075; 173.0453
3	1.373	Citric acid	2	Organic acids	C₆H₈O₇	[M-H+]-	191.019	191.02	-4.71157	111.0080; 87.0065
4	2.232	HHDP-hexose	2	Gallic acid derivatives / Gallotannins / Ellagitannins	C₁₃H₁₅O₁₀	[M-H+]-	331.067	331.067	-1.81232	271.0458; 211.0255; 169.0142; 151.0041; 125.0233; 113.0226		https://doi.org/10.1002/pca.2695
5	3.181	Gallic acid hexose sulphate	2	Gallic acid derivatives / Gallotannins / Ellagitannins	C₁₃H₁₆O₁₃S	[M-H+]-	411.023	411.024	-0.48659	331.0704; 241.0011; 169.0142; 138.9700; 125.0233; 96.9592
6	3.455	Galloylshikimic acid	2	Gallic acid derivatives / Gallotannins / Ellagitannins	C₁₄H₁₄O₉	[M-H+]-	325.056	325.056	-1.23056	169.0142; 137.0225; 125.0233; 107.0142; 93.0334		https://doi.org/10.1021/acs.jafc.6b01745
7	3.979	Digalloyl hexose 1	2	Gallic acid derivatives / Gallotannins / Ellagitannins	C₂₀H₂₀O₁₄	[M-H+]-	483.077	483.078	-1.03503	423.0575; 331.0704; 313.0554; 271.0458; 241.0360; 211.0255; 193.0137; 169.0142; 125.0256		https://doi.org/10.1002/pca.2451
8	4.234	Digalloyl hexose 2	2	Gallic acid derivatives / Gallotannins / Ellagitannins	C₂₀H₂₀O₁₄	[M-H+]-	483.077	483.077	1.24204	423.0575; 331.0704; 313.0554; 271.0458; 241.0360; 211.0255; 193.0137; 169.0142; 125.0256		https://doi.org/10.1002/pca.2451
9	4.434	Digalloyl hexose 3	2	Gallic acid derivatives / Gallotannins / Ellagitannins	C₂₀H₂₀O₁₄	[M-H+]-	483.077	483.077	0.828024	439.0861; 423.0575; 331.0667; 313.0626; 287.0766; 271.0458; 211.0225; 169.0142; 125.0256		https://doi.org/10.1002/pca.2451
10	4.587	Digalloyl hexose 4	2	Gallic acid derivatives / Gallotannins / Ellagitannins	C₂₀H₂₀O₁₄	[M-H+]-	483.077	483.077	1.24204	423.0575; 331.0704; 313.0554; 271.0458; 241.0360; 211.0255; 193.0137; 169.0142; 125.0256		https://doi.org/10.1002/pca.2451
11	4.694	Mallotusinic acid	2	Gallic acid derivatives / Gallotannins / Ellagitannins	C₄₈H₃₂O₃₂	[M-H+]-	1119.08	1119.08	0.804232	1075.0908; 1057.0806; 932.0541; 425.0173; 300.09986; 273.0038	225; 271	https://doi.org/10.1016/j.foodres.2020.109236
12	5.137	Acalyphidin M2	2	Gallic acid derivatives / Gallotannins / Ellagitannins	C₄₁H₂₈O₂₇	[M-H+]-	951.074	951.073	1.26173	933.0667; 463.0490; 300.9986; 273.0038	224; 275	https://doi.org/10.1016/S0031-9422(98)00579-2
13	5.491	Methylene galloyl geraniin 1	2	Gallic acid derivatives / Gallotannins / Ellagitannins	C₄₉H₃₄O₃₂	[M-H+]-	1133.1	1133.09	0.882538	1115.0848; 951.0775; 933.0667; 763.033; 461.0340; 300.9986; 273.0038	228; 271
14	6.055	Ellagic acid derivative 1	3	Gallic acid derivatives / Gallotannins / Ellagitannins	C₄₁H₂₆O₂₇	[M-H+]-	949.058	949.058	0.105368	931.0546; 913.0374; 461.0384; 300.9986; 298.9850; 273.0038	228; 276
15	6.223	Ellagic acid derivative 2	3	Gallic acid derivatives / Gallotannins / Ellagitannins	C₄₁H₂₈O₂₇	[M-H+]-	951.074	951.074	-0.210289	949.0650; 931.0484; 316.9933; 300.9986; 298.9850; 273.0038	225; 275
16	6.304	Ellagic acid derivative 3	3	Gallic acid derivatives / Gallotannins / Ellagitannins	C₄₁H₂₆O₂₇	[M-H+]-	949.058	949.058	0.105368	949.0650; 931.0484; 316.9933; 300.9986; 298.9850; 273.0038	225; 277
17	6.418	Methylene galloyl geraniin 2	2	Gallic acid derivatives / Gallotannins / Ellagitannins	C₄₉H₃₄O₃₂	[M-H+]-	1133.1	1133.09	0.882538	951.0775; 933.0667; 461.0340; 300.9986; 273.0038
18	6.784	Isorhamnetin-3-O-rutinoside (Narcissoside)	1	Flavonols	C₂₈H₃₂O₁₆	[M-H+]-	623.161	623.162	-0.641888	315.0503; 300.0264; 299.0204; 285.0410; 271.0256; 255.0309; 243.0293	254; 351
19	7.056	Isorhamnetin-3-O-glucoside	1	Flavonols	C₂₂H₂₂O₁₂	[M-H+]-	477.103	477.103	0	314.0448; 285.041; 271.0256; 257.0451; 243.0293

## Sheet: ACORUS
Peak ID	Rt (min)	Putative identification	MSI	Class	Formula	ESI ion	theoretical m/z	experimental m/z	Mass Error (ppm)	MS/MS fragmentation (Fast-DDA, Ramp 10-40 eV)	UV-Vis λ (nm)	Reference (MS/MS reference of the metabolite or occurrence of the metabolite in the same species/genus); for MSI levels 2-3 if no reference is provided see the criteria listed in "MSI level legend"
1	0.81	Di-hexose	2	Oligosaccharides	C₁₂H₂₂O₁₁	[M+Cl-]-	377.085	377.086	2.76012	341.1075; 215.0345; 179.0550; 119.0343; 113.0226; 89.0246		https://massbank.eu/MassBank/RecordDisplay?id=MSBNK-RIKEN-PR100500
2	3.71	Hydroxy-methoxybenzyl alcohol hexoside	2	Aromatic alcohols derivatives	C₁₄H₂₀O₈	[M-H+]-	315.108	315.108	-0.634703	153.0508; 135.0435; 119.0343
3	3.887	Butyl alcohol-(hexosyl)-hexoside	2	Aliphatic alcohol derivatives	C₁₆H₃₀O₁₁	[M+HCOOH-H+]-	443.176	443.176	0.451287	397,1713; 235.1178; 161.0452; 113.0248; 101.0257; 85.0285
4	4.304	B-type Procyanidin dimer 1	2	Proanthocyanidins	C₃₀H₂₆O₁₂	[M-H+]-	577.135	577.134	0.693079	451.1031; 425.0848; 407.0750; 289.0741; 125.0233
5	4.626	Benzyl alcohol-(hexosyl)-hexoside	2	Aromatic alcohols derivatives	C₁₉H₂₈O₁₁	[M+HCOOH-H+]-	477.161	477.161	0.209573	431.1535; 269.1050; 161.0452		https://pubchem.ncbi.nlm.nih.gov/compound/73157713#section=Spectral-Information
6	4.736	Trihydroxy-methoxy-flavone-C-hexoside-O-hexoside	2	Flavonoids	C₂₈H₃₂O₁₆	[M-H+]-	623.161	623.161	-0.160472	461.1087; 341.0621; 313.0373; 298.0479	270;345	https://doi.org/10.1016/j.jpba.2012.11.015
7	5	B-type Procyanidin dimer 2	2	Proanthocyanidins	C₃₀H₂₆O₁₂	[M-H+]-	577.135	577.138	-6.23771	451.1031; 425.0848; 407.0750; 289.0741; 161.0270; 125.0233
8	5.285	(-)-Epicatechin	1	Flavan-3-ols	C₁₅H₁₄O₆	[M-H+]-	289.071	289.072	-2.42155	289,0706; 245,0821; 151,0394; 123,0470; 109,0287
9	5.5	B-type Procyanidin trimer	2	Proanthocyanidins	C₄₅H₃₈O₁₈	[M-H+]-	865.204	865.2	4.62319	739.1713; 713.1502; 695.1460; 577.1387; 575.1196; 425.0891; 407.0791; 289.0706; 287.0558; 161.0244; 125.0256
10	5.667	Trihydroxy-methoxy-flavone-(hexosyl)-C-hexoside	2	Flavonoids	C₂₈H₃₂O₁₆	[M-H+]-	623.161	623.162	-0.962833	443.01010; 341.0697; 323.0567; 308.0347; 297.0416		https://doi.org/10.1016/j.foodchem.2012.08.040
11	5.823	Trihydroxy-methoxy-flavone-C-hexoside-O-hexoside	2	Flavonoids	C₂₂H₂₂O₁₁	[M-H+]-	461.108	461.109	-0.867475	341.0659; 313.0373; 298.0479; 285.0410	268; 345
12	6.032	Tetrahydroxy-flavone-(sinapoylhexosyl)-C-hexoside	2	Flavonoids	C₃₈H₄₀O₂₀	[M-H+]-	815.203	815.206	-2.69871	623.1602; 443.0967	243; 270; 335
13	6.148	Quercetin-O-(hexosyl)-deoxyhexoside	2	Flavonols	C₂₇H₃₀O₁₆	[M-H+]-	609.146	609.146	-1.47748	300.0264; 271.0256; 255.0309	254; 347
14	6.317	Trihydroxy-methoxy-flavone-(sinapoylhexosyl)-C-hexoside	2	Flavonoids	C₃₉H₄₂O₂₀	[M-H+]-	829.219	829.218	0.964763	623.1653; 443.0967; 323.0567	242; 270; 336
15	6.468	Trihydroxy-methoxy-flavone-(feruloylhexosyl)-C-hexoside	2	Flavonoids	C₃₈H₄₀O₁₉	[M-H+]-	799.209	799.209	-1.00099	623.1602; 443.0967; 323.0567
16	6.713	Isorhamnetin-3-O-rutinoside (Narcissoside)	1	Flavonols	C₂₈H₃₂O₁₆	[M-H+]-	623.161	623.162	-0.641888	314.0412; 299.0204; 285.0376; 271.0256; 255.0309; 243.0293	253; 345
17	6.886	Dihydroxy-dimethoxy-flavone-(sinapoylhexosyl)-C-hexoside	2	Flavonoids	C₄₀H₄₄O₂₀	[M-H+]-	843.235	843.236	-1.06732	637.1765; 457.1134; 442.0934; 337.0747; 325.0980;265.0710; 223.0617; 205.0534; 191.0340; 164.0487; 149.0237	245; 272; 334
18	6.957	Dihydroxy-methoxy-flavone-(sinapoylhexosyl)-C-hexoside	2	Flavonoids	C₃₉H₄₂O₁₉	[M-H+]-	813.224	813.225	-0.614837	607.1646; 445.1197; 427.1044; 325.0906; 307.0583; 265.0710; 223.0617; 205.0564; 191.0340;	247; 270; 329

## Sheet: ACTINIDIA
Peak ID	Rt (min)	Putative identification	MSI	Class	Formula	ESI ion	theoretical m/z	experimental m/z	Mass Error (ppm)	MS/MS fragmentation (Fast-DDA, Ramp 10-40 eV)	Reference (MS/MS reference of the metabolite or occurrence of the metabolite in the same species/genus); for MSI levels 2-3 if no reference is provided see the criteria listed in "MSI level legend"
1	0.751033	Tri-hexose 1	2	Oligosaccharides	C₁₈H₃₂O₁₆	[M+Cl-]-	539.138	539.138	0.286754	503.1645; 179.0577
2	0.792967	Tetra-hexose	2	Oligosaccharides	C₂₄H₄₂O₂₁	[M+Cl-]-	701.191	701.193	2.70968	701.1923; 665.2175; 539.1422; 485.1522;443.1398; 383.1191; 341.1075; 221.0670; 179.0550
3	0.813933	Di-hexose	2	Oligosaccharides	C₁₂H₂₂O₁₁	[M+HCOOH-H+]-	377.085	377.086	2.12154	341.1113; 215.0345; 179.0577
4	0.824417	Tri-hexose 2	2	Oligosaccharides	C₁₈H₃₂O₁₆	[M+HCOOH-H+]-	549.167	549.167	0.92613	503.1645; 221.0670; 207.0513; 179.0577
5	1.132	Ascorbic acid hexoside	2	Organic acids	C₁₂H₁₈O₁₁	[M-H+]-	337.077	337.078	3.85668	277.0566; 174.0186
6	1.27	Hexose derivative	3		C₁₁H₂₂O₉	[M+HCOOH-H+]-	343.124	343.125	2.62296	297.1192; 179.0577; 149.0462; 143.0360; 135.0673; 119.0343; 113.0248; 101.0237; 89.0246; 85.0285
7	1.345	Citric acid	2	Organic acids	C₆H₈O₇	[M-H+]-	191.019	191.02	6.8056	173.007
8	3.23155	Gallic acid hexoside	2	Gallic acid derivatives / Gallotannin / Ellagitannins	C₁₃H₁₆O₁₀	[M-H+]-	331.066	331.067	2.39167	313.0554; 168.0072; 149.9972; 125.0233
9	3.43882	Dihydroxybenzoic acid hexoside	2	Hydroxybenzoic acids	C₁₃H₁₆O₉	[M-H+]-	315.071	315.072	2.92283	315.0721; 238.8895; 152.0119; 108.0223
10	4.05495	(Epi)gallocatechin-(epi)catechin	2	Proanthocyanidins	C₃₀H₂₆O₁₃	[M-H+]-	593.13	593.13	0.991015	593.1302; 425.0891; 407.0750; 289.0706; 177.0204; 125.0256
11	4.37753	(Epi)gallocatechin-(epi)gallocatechin-(epi)catechin	2	Proanthocyanidins	C₄₅H₃₈O₂₀	[M-H+]-	897.188	897.188	0.111459	897.1938; 729.1501; 711.1348; 593.1302; 407.0750; 303.0510; 289.0741; 261.0443; 243.0293; 177.0204; 125.0233
12	4.50332	(Epi)gallocatechin-(epi)catechin-(epi)gallocatechin-(epi)catechin	2	Proanthocyanidins	C₆₀H₅₀O₂₆	[M-H+]-	1185.25	1185.25	-1.18118	1185.2545; 1017.2036; 593.1302; 407.0791; 33.0510; 289.0741; 261.0410; 243.0293; 177.0204; 125.0233
13	4.67	(+)-Catechin	1	Flavan-3-ols	C₁₅H₁₄O₆	[M-H+]-	289.071	289.073	5.8809	289.0741; 245.0821; 203.0711; 151.0394; 125.0256; 123.0447; 109.0287
14	4.72107	(Epi)gallocatechin-(epi)catechin-(epi)catechin isomer 1	2	Proanthocyanidins	C₄₅H₃₈O₁₉	[M-H+]-	881.193	881.194	1.13483	881.1971; 713.1557; 593.1302; 425.0891; 407.0750; 289.0706; 177.0204; 125.0233
15	4.931	(Epi)catechin-(epi)catechin isomer 2	2	Proanthocyanidins	C₃₀H₂₆O₁₂	[M-H+]-	577.134	577.134	-0.34654	577.1338; 451.1075; 425.0891; 407.0791; 289.0706; 245.0821; 125.0256
16	5.033	(Epi)catechin-(epi)catechin isomer 3	2	Proanthocyanidins	C₃₀H₂₆O₁₂	[M-H+]-	577.134	577.234	173.27	577.1338; 451.1075; 425.0891; 407.0791; 289.0706; 245.0821; 125.0256
17	5.236	(Epi)gallocatechin-(epi)catechin)-(epi)catechin isomer 2	2	Proanthocyanidins	C₄₅H₃₈O₁₉	[M-H+]-	881.193	881.194	1.24831	881.1971; 713.1557; 593.1302; 425.0891; 407.0750; 289.0706; 177.0204; 125.0233
18	5.33715	(-)-Epicatechin	1	Flavan-3-ols	C₁₅H₁₄O₆	[M-H+]-	289.071	289.073	5.8809	289.0741; 245.0821; 203.0711; 151.0394; 125.0256; 123.0447; 109.0287
19	5.52345	(Epi)catechin-(epi)catechin-(epi)catechin isomer 2	2	Proanthocyanidins	C₄₅H₃₈O₁₈	[M-H+]-	865.198	865.199	0.697297	865.1998; 739.1713; 713.1611; 695.1460; 577.1338; 575.1196; 525.0869; 451.1031; 407.0791; 289.0741; 287.0558; 243.0325; 161.0270; 125.0256
20	5.68068	(Epi)catechin-(Epi)catechin-(epi)catechin-(epi)catechin	2	Proanthocyanidins	C₆₀H₅₀O₂₄	[M-H+]-	1153.26	1153.26	-0.953817	1153.2638; 865.2119; 575.1196; 407.0750; 287.0558; 243.0325; 125.0256
21	5.71213	Myricetin-O-deoxyhexosylhexoside	2	Flavonols	C₂₇H₃₀O₁₇	[M-H+]-	625.14	625.141	1.26548	316.0247; 287.0211; 271.0256; 259.0243; 242.0221; 214.0272; 179.0002
22	5.83792	Myricetin-3-O-glucoside	1	Flavonols	C₂₁H₂₀O₁₃	[M-H+]-	479.082	479.082	0.824494	479.0851; 316.0247; 287.0211; 271.0256; 259.0243; 242.0221; 214.0272; 179.0002
23	6.22338	Quercetin-3-O-rutinoside (Rutin)	1	Flavonols	C₂₇H₃₀O₁₆	[M-H+]-	609.146	609.146	0.352789	300.0299; 271.0256; 255.0309
24	6.31535	Myricetin-3-O-rhamnoside (Myricitrin)	1	Flavonols	C₂₁H₂₀O₁₂	[M-H+]-	463.088	463.088	0.431884	463.0886; 316.0247; 287.0211; 271.0256
25	6.45162	Quercetin-3-O-glucoside (Isoquercetin)	1	Flavonols	C₂₁H₂₀O₁₂	[M-H+]-	463.088	463.088	0.863767	300.0299; 271.0222; 255.0276
26	6.727	Kaempferol-3-O-rutinoside (Nicotiflorin)	1	Flavonols	C₂₇H₃₀O₁₅	[M-H+]-	593.151	593.151	0.505774	284.0329; 255.0309; 227.0349
27	7.01528	Kaempferol-3-O-glucoside (Astragalin)	1	Flavonols	C₂₁H₂₀O₁₁	[M-H+]-	447.093	447.093	0.894669	284.0329; 255.0309; 227.0349
28	7.60803	Kaempferol-3-O-rhamnoside (Kaempferin)	1	Flavonols	C₂₁H₂₀O₁₀	[M-H+]-	431.098	431.098	0.927864	285.0410; 284.0329; 255.0309; 227.0349
29	7.61	Phlorizin	1	Chalcones	C₂₁H₂₄O₁₀	[M+HCOOH-H+]-	481.135	481.134	-0.831368	435.1321; 273.0782; 167.0350
30	7.801	Pentahydroxyurs-12-en-28-oic acid hexoside or structural isomer	2	Ursane and Taraxastane triterpenoids	C₃₆H₅₈O₁₂	[M+HCOOH-H+]-	727.39	727.391	0.824866	727.3936; 681.3891; 519.3339; 501.3251; 451.2814; 407.2939
31	7.83863	Pentahydroxyursa-12,20(30)-dien-28-oic acid hexoside or structural isomer	2	Ursane and Taraxastane triterpenoids	C₃₆H₅₆O₁₂	[M+HCOOH-H+]-	725.375	725.375	0.13786	725.3746; 679.3710; 517.3162; 499.3061; 487.3095; 469.2976; 451.2857; 407.2939
32	8.1717	Tetrahydroxyurs-12-en-28-oic acid hexoside or structural isomer	2	Ursane and Taraxastane triterpenoids	C₃₆H₅₈O₁₁	[M+HCOOH-H+]-	711.396	711.396	0.864217	711.3968; 665.3917; 503.3389; 485.3416; 457.3322; 441.3363; 375.3071
33	8.825	Trihydroxy-12,20(30)-ursadien-28-oic acid (Actinidic acid) acetylhexoside or structural isomer	2	Ursane and Taraxastane triterpenoids	C₃₈H₆₀O₁₂	[M-H+]-	707.401	707.402	1.41363	485.3280; 457.3322; 441.3363; 419.3064; 409.3121; 393.3219; 375.3071; 359.2803
34	10.161	Pentahydroxyurs-12-en-28-oic acid or structural isomer	2	Ursane and Taraxastane triterpenoids	C₃₀H₄₈O₇	[M+HCOOH-H+]-	565.338	565.338	0.353771	519.3333; 501.3226; 459.3094; 409.3097; 391.3006
35	12.12	Tetrahydroxyurs-12-en-28-oic acid or structural isomer	2	Ursane and Taraxastane triterpenoids	C₃₀H₄₈O₆	[M+HCOOH-H+]-	549.343	549.343	0.182036	503.334; 485.3270; 399.8663
36	12.3304	Trihydroxy-12,20(30)-ursadien-28-oic acid (Actinidic acid) or structural isomer 1	2	Ursane and Taraxastane triterpenoids	C₃₀H₄₆O₅	[M+HCOOH-H+]-	531.332	531.332	-0.941031	485.327
37	12.434	Coumaroyl tetrahydroxyurs-12-en-28-oic acid or structural isomer 1	2	Ursane and Taraxastane triterpenoids	C₃₉H₅₄O₈	[M-H+]-	649.374	649.375	0.923967	649.3773; 605.3862; 145.0296; 119.0514; 117.0355
38	12.56	Trihydroxyolean-12-en-28-oic acid or structural isomer	2	Oleanane triterpenoids	C₃₀H₄₈O₅	[M+HCOOH-H+]-	533.348	533.347	-0.937475	487.341
39	12.6425	Tetrahydroxyursa-12, 20(30)-dien-28-oic acid or structural isomer	2	Ursane and Taraxastane triterpenoids	C₃₀H₄₆O₆	[M+HCOOH-H+]-	547.327	547.328	1.09057	501.3251; 483.3127; 471.3127; 453.3025
40	12.7264	Trihydroxyurs-12-en-28-oic acid or structural isomer 1	2	Ursane and Taraxastane triterpenoids	C₃₀H₄₈O₅	[M+HCOOH-H+]-	533.348	533.348	1.07585	487.345
41	12.7997	Trihydroxyurs-12-en-28-oic acid or structural isomer 2	2	Ursane and Taraxastane triterpenoids	C₃₀H₄₈O₅	[M+HCOOH-H+]-	533.348	533.348	1.07585	487.345
42	12.905	Coumaroyl tetrahydroxyurs-12-en-28-oic acid or structural isomer 2	2	Ursane and Taraxastane triterpenoids	C₃₉H₅₄O₈	[M-H+]-	649.374	649.375	0.923967	649.3773; 605.3862; 145.0296; 119.0514; 117.0355
43	13.064	Digalactosyl monoacylglycerol (C18:3)	2	Glycolipids	C₃₃H₅₆O₁₄	[M+HCOOH-H+]-	721.365	721.365	0.831757	675.3651; 415.1466; 397.1346; 277.2168; 235.0833
44	13.085	Coumaroyl tetrahydroxyurs-12-en-28-oic acid or structural isomer 3	2	Ursane and Taraxastane triterpenoids	C₃₉H₅₄O₈	[M-H+]-	649.374	649.375	0.923967	649.3773; 605.3862; 145.0296; 119.0514; 117.0355
45	13.418	Trihydroxyurs-12-en-28-oic acid or structural isomer 3	2	Ursane and Taraxastane triterpenoids	C₃₀H₄₈O₅	[M+HCOOH-H+]-	533.348	533.348	-0.187495	487.343
46	13.4868	Trihydroxyurs-12-en-28-oic acid or structural isomer 4	2	Ursane and Taraxastane triterpenoids	C₃₀H₄₈O₅	[M+HCOOH-H+]-	533.348	533.348	-0.187495	487.343
47	14.123	Coumaroyl trihydroxyurs-12-en-28-oic acid or structural isomer 1	2	Ursane and Taraxastane triterpenoids	C₃₉H₅₄O₇	[M-H+]-	633.379	633.38	1.10518	633.3796; 513.3297; 469.3376; 145.0306; 119.0516; 117.0349
48	14.18	Dihydroxyolean-12-en-28-oic acid or structural isomer	2	Oleanane triterpenoids	C₃₀H₄₈O₄	[M+HCOOH-H+]-	517.353	517.353	0.193292	471.348
49	14.29	Dihydroxyurs-12-en-28-oic acid or structural isomer	2	Ursane and Taraxastane triterpenoids	C₃₀H₄₈O₄	[M+HCOOH-H+]-	517.353	517.353	0.386583	471.348
50	14.33	Maslinic acid	1	Oleanane triterpenoids	C₃₀H₄₈O₄	[M-H+]-	471.347	471.347	-0.133447	471.348
51	14.46	Corosolic acid	1	Ursane and Taraxastane triterpenoids	C₃₀H₄₈O₄	[M-H+]-	471.347	471.347	-0.133447	471.348
52	14.748	Coumaroyl trihydroxyurs-12-en-28-oic acid or structural isomer 2	2	Ursane and Taraxastane triterpenoids	C₃₉H₅₄O₇	[M-H+]-	633.379	633.38	1.10518	633.3796; 513.3297; 469.3376; 145.0306; 119.0516; 117.0349
53	15.235	Coumaroyl dihydroxyurs-12-en-28-oic acid or structural isomer 1	2	Ursane and Taraxastane triterpenoids	C₃₉H₅₄O₆	[M-H+]-	617.384	617.385	1.29579	617.3848; 497.3323; 453.3360; 145.0306; 119.0516; 117.0349
54	15.42	Coumaroyl dihydroxyurs-12-en-28-oic acid or structural isomer 2	2	Ursane and Taraxastane triterpenoids	C₃₉H₅₄O₆	[M-H+]-	617.384	617.385	1.29579	617.3848; 497.3323; 453.3360; 145.0306; 119.0516; 117.0349
55	15.941	Oleanolic acid	1	Oleanane triterpenoids	C₃₀H₄₈O₃	[M-H+]-	455.353	455.352	-1.53727	455.352

## Sheet: ADENOPHORA
Peak ID	Rt (min)	Putative identification	MSI	Class	Formula	ESI ion	theoretical m/z	experimental m/z	Mass Error (ppm)	MS/MS fragmentation	UV-Vis λ (nm)	Reference (MS/MS reference of the metabolite or occurrence of the metabolite in the same species/genus); for MSI levels 2-3 if no reference is provided see the criteria listed in "MSI level legend"
1	0.78245	Quinic acid	1	Organic acids	C₇H₁₂O₆	[M-H+]-	191.056	191.057	5.24233	171.0303; 127.0395; 93.0343; 85.0279
2	0.792933	Di-hexose + deoxyhexose	2	Oligosaccharides	C₁₈H₃₂O₁₅	[M+HCOOH-H+]-	533.172	533.172	-0.011881	not fragmented
3	0.79295	Di-hexose	2	Oligosaccharides	C₁₂H₂₂O₁₁	[M+Cl-]-	377.085	377.086	1.38474	341.1075; 215.0345; 179.0550; 119.0343; 113.0226; 89.0246		https://massbank.eu/MassBank/RecordDisplay?id=MSBNK-RIKEN-PR100500
4	3.61692	Hydroxybenzoic acid di-hexoside	2	Hydroxybenzoic acids	C₁₉H₂₆O₁₃	[M-H+]-	461.13	461.129	-1.00211	137.023; 93.034
5	4.49	Coumaroyl-aldarate	2	Hydroxycinnamic acid derivatives	C₁₅H₁₆O₁₀	[M-H+]-	355.067	355.068	4.73432	209.0282; 191.0198; 163.0400; 147.0290; 129.0195; 119.0470; 85.0298		https://doi.org/10.1007/s00216-015-8811-2
6	4.51362	Coumaroyl quinic acid	2	Hydroxycinnamic acid derivatives	C₁₆H₁₈O₈	[M-H+]-	337.092	337.093	0.554929	337.091; 243.879; 191.057; 163.040; 119.052
7	4.62	Benzyl alcohol-(hexosyl)-hexoside	2	Aromatic alcohols	C₁₉H₂₈O₁₁	[M+HCOOH-H+]-	477.161	477.162	3.12599	431.1535; 269.1000; 161.0443		https://pubchem.ncbi.nlm.nih.gov/compound/73157713#section=Spectral-Information
8	4.67895	Tetrahydroxy-flavanone-C-di-hexoside	2	Flavonoids	C₂₇H₃₂O₁₆	[M-H+]-	611.161	611.161	-0.221901	521.130; 491.118; 431.098; 401.086; 329.087; 269.066; 239.057; 209.046
9	5.18	Benzyl alcohol-hexosyl-pentoside	2	Aromatic alcohols	C₁₈H₂₆O₁₀	[M+HCOOH-H+]-	447.15	447.151	0.795706	401.1436; 269.1000; 161.0443		https://pubchem.ncbi.nlm.nih.gov/compound/14079044#section=LC-MS
10	5.23212	Tetrahydroxy-flavone-C-(deoxyhexosyl)-hexoside	2	Flavonoids	C₂₇H₃₀O₁₅	[M-H+]-	593.151	593.151	0.488456	503.119; 473.107; 383.078; 353.066
11	5.56517	Pinoresinol diglucoside	1	Furofuranoids lignans	C₃₂H₄₂O₁₆	[M+HCOOH-H+]-	727.245	727.245	-0.279779	519.188; 357.133; 151.042; 136.016
12	5.75383	Lariciresinol diglucoside isomer	2	Furanoid lignans	C₃₂H₄₄O₁₆	[M+HCOOH-H+]-	729.261	729.26	-1.18719	683.254; 521.200; 503.192; 491.195; 341.135; 197.027; 183.012
13	6.1917	Tetrahydroxy-methoxy flavone-O-(deoxyhexosyl)-hexoside	2	Flavonoids	C₂₈H₃₂O₁₆	[M-H+]-	623.161	623.161	-0.444756	315.049
14	6.31512	Luteolin-7-O-rutinoside (Scolimoside)	1	Flavones	C₂₇H₃₀O₁₅	[M-H+]-	593.151	593.151	-0.130378	285.038
15	6.45138	Urolignoside	2	Neolignans	C₂₆H₃₄O₁₁	[M+HCOOH-H+]-	567.208	567.208	0.15294	521.200; 359.149; 341.139; 329.139; 314.116; 311.091; 299.095; 269.080	277	https://doi.org/10.1155/2021/9570776
16	6.8683	Trihydroxy-flavone-O-(deoxyhexosyl)-hexoside	2	Flavonoids	C₂₇H₃₀O₁₄	[M-H+]-	577.156	577.156	1.34483	269.046
17	7.11748	Diosmetin-7-O-neohesperidoside (Neodiosmin)	1	Flavones	C₂₈H₃₂O₁₅	[M-H+]-	607.166	607.167	1.0448	607.166; 299.056; 284.032	250; 266; 342
18	1.11	Radicamine A or structural isomer	2	Pyrrolidine alkaloids	C₁₂H₁₇NO₅	[M+H+]+	256.118	256.118	-1.9202	177.0536; 162.0309
19	1.62	Radicamine A or structural isomer	2	Pyrrolidine alkaloids	C₁₂H₁₇NO₅	[M+H+]+	256.118	256.118	-1.9202	177.0536; 162.0309

## Sheet: AKEBIA
Peak ID	Rt (min)	Putative identification	MSI	Class	Formula	ESI ion	theoretical m/z	experimental m/z	Mass Error (ppm)	MS/MS fragmentation	Reference (MS/MS reference of the metabolite or occurrence of the metabolite in the same species/genus); for MSI levels 2-3 if no reference is provided see the criteria listed in "MSI level legend"
1	0.75	Di-hexose	2	Oligosaccharides	C₁₂H₂₂O₁₁	[M+HCOOH-H+]-	387.114	387.114	0.258322	341.1075; 215.0345; 179.0550; 119.0343; 113.0226; 89.0246	https://massbank.eu/MassBank/RecordDisplay?id=MSBNK-RIKEN-PR100500
2	3.8872	Caffeoylquinic acid isomer	2	Hydroxycinnamic acid derivatives	C₁₆H₁₈O₉	[M-H+]-	353.087	353.088	1.01344	191.0571; 179.0362; 173.0456; 161.0246; 135.0458; 134.0368
3	3.96058	5-O-Caffeoylquinic acid (Neochlorogenic acid)	1	Hydroxycinnamic acid derivatives	C₁₆H₁₈O₉	[M-H+]-	353.087	353.089	4.71856	191.0571; 179.0362; 173.0456; 161.0246; 135.0458; 134.0368
4	4.24125	Eucommicin A	2	Hydroxycinnamic acid derivatives	C₃₂H₃₆O₁₈	[M-H+]-	707.182	707.183	1.39741	533.1279; 359.0732; 353.0867; 271.0977; 243.0655; 191.0571; 179.0307; 173.0456	https://doi.org/10.1016/j.phytochem.2015.11.017
5	4.52427	Coumaroylquinic acid 1	2	Hydroxycinnamic acid derivatives	C₁₆H₁₈O₈	[M-H+]-	337.092	337.092	0.313868	191.0571; 173.0456; 163.0412; 155.0349; 119.0498; 111.0445; 93.0351
6	4.62673	Eucommicin A isomer	2	Hydroxycinnamic acid derivatives	C₃₂H₃₆O₁₈	[M-H+]-	707.182	707.183	1.31585	533.1279; 359.0732; 353.0867; 271.0977; 243.0655; 191.0571; 179.0307; 173.0456	https://doi.org/10.1016/j.phytochem.2015.11.017
7	4.80495	3-O-Caffeoylquinic acid (Chlorogenic acid)	1	Hydroxycinnamic acid derivatives	C₁₆H₁₈O₉	[M-H+]-	353.087	353.087	0.609352	191.0571; 179.0362; 173.0456; 161.0246; 135.0458; 134.0368
8	5.41055	Coumaroylquinic acid 2	2	Hydroxycinnamic acid derivatives	C₁₆H₁₈O₈	[M-H+]-	337.092	337.093	0.609779	191.0571; 173.0456; 163.0412; 155.0349; 119.0498; 111.0445; 93.0351
9	5.6912	Feruloylquinic acid	2	Hydroxycinnamic acid derivatives	C₁₇H₂₀O₉	[M-H+]-	367.103	367.103	1.62788	193.0511; 191.0571; 155.0349; 134.0368; 93.0351
10	6.21293	Quercetin-3-O-rutinoside (Rutin)	1	Flavonols	C₂₇H₃₀O₁₆	[M-H+]-	609.146	609.145	-0.195267	300.0280; 301.0357; 271.0236; 255.0288
11	6.44123	Quercetin-3-O-glucoside (Isoquercetin)	1	Flavonols	C₂₁H₂₀O₁₂	[M-H+]-	463.088	463.089	2.51757	300.0280; 301.0357; 271.0236; 255.0288
12	6.6404	Calceolarioside B	1	Hydroxycinnamic acid derivatives + Phenylethanoids	C₂₃H₂₆O₁₁	[M-H+]-	477.14	477.139	-0.811274	337.0928; 315.1085; 235.0612; 221.0455; 179.0349; 177.0557; 175.0400; 161.0245; 135.0451; 133.0295;
13	6.7114	Kaempferol-3-O-rutinoside (Nicotiflorin)	1	Flavonols	C₂₇H₃₀O₁₅	[M-H+]-	593.151	593.151	0.367877	285.0391; 284.0344; 255.0321; 227.0358
14	6.84768	Hydroxy-Hederagenin-28-(hexose-hexose-deoxyhexose)-3-O-(pentose-deoxyhexose)	2	Oleanane triterpenoids	C₅₉H₉₆O₂₇	[M+HCOOH-H+]-	1281.61	1281.61	-0.470638	1235.6111; 765.4454; 469.1551; 409.1371; 367.1230; 323.0991; 247.0835; 161.0454	https://doi.org/10.1039/C5AY03329B
15	6.94202	Kaempferol-3-O-glucoside (Astragalin)	1	Flavonols	C₂₁H₂₀O₁₁	[M-H+]-	447.093	447.093	0.251215	285.0391; 284.0344; 255.0321; 227.0358
16	6.95	Dicaffeoylquinic acid	2	Hydroxycinnamic acid derivatives	C₂₅H₂₄O₁₂	[M-H+]-	515.119	515.121	3.59956	5151.1208; 353.0867; 191.0571; 179.0362
17	7.04705	Isorhamnetin-3-O-glucoside	1	Flavonols	C₂₂H₂₂O₁₂	[M-H+]-	477.103	477.103	0.00735186	315.0486; 314.0430; 299.0185; 285.0391; 271.0236; 257.0463; 243.0304
18	7.28577	3,4-Dicaffeoylquinic acid (Isochlorogenic acid C)	1	Hydroxycinnamic acid derivatives	C₂₅H₂₄O₁₂	[M-H+]-	515.119	515.119	-0.0278198	315.0486; 314.0430; 299.0185; 285.0391; 271.0236; 257.0463; 243.0304
19	7.92282	Kaempferol derivative	3	Flavonols		[M-H+]-		547.218		323.0770; 285.0391; 284.0344; 161.0246
20	8.84862	Hederacoside C isomer	2	Oleanane triterpenoids	C₅₉H₉₆O₂₇	[M-H+]-	1265.62	1265.62	0	1219.6118; 749.5576; 469.1551; 409.1312; 367.1239; 323.0960; 265.0905; 247.0797
21	8.84862	Hederagenin-28-(hexose-hexose-deoxyhexose)-3-O-(pentose-hexose)	2	Oleanane triterpenoids	C₅₉H₉₆O₂₇	[M+HCOOH-H+]-	1281.61	1281.61	-0.259403	1237.6121; 767.4513; 604.3943; 469.1551; 409.1312; 367.1239; 323.0960; 265.0905; 247.0797	https://doi.org/10.1039/C5AY03329B
22	9.02908	Hederacoside C (Akebia saponin PK)	1	Oleanane triterpenoids	C₅₉H₉₆O₂₆	[M+HCOOH-H+]-	1265.62	1265.62	0.367909	1219.6118; 749.4476; 469.1551; 409.1312; 367.1239; 323.0960; 265.0905; 247.0797
23	9.19463	Hederagenin-28-(hexose-hexose-deoxyhexose)-3-O-(pentose)	2	Oleanane triterpenoids	C₅₃H₈₆O₂₂	[M+HCOOH-H+]-	1119.56	1119.56	2.56384	1073.5531; 603.3934; 469.1551; 409.1312; 367.1239; 323.0960; 265.0905; 247.0797	https://doi.org/10.1039/C5AY03329B
24	9.339	Hederagenin-28-(hexose-hexose)-3-O-(pentose-deoxyhexose)	2	Oleanane triterpenoids	C₅₃H₈₆O₂₂	[M+HCOOH-H+]-	1119.56	1119.56	0.655768	1073.5598; 749.4532; 603.3934; 469.1551; 409.1312; 367.1239; 323.0960; 265.0905; 247.0797	https://doi.org/10.1039/C5AY03329B
25	9.54865	Dihydro-hederagenin-28-(hexose-hexose-deoxyhexose)-3-O-(pentose-deoxyhexose)	2	Oleanane triterpenoids	C₅₉H₉₄O₂₆	[M+HCOOH-H+]-	1263.6	1263.6	0.036587	1217.5969; 747.4318; 469.1551; 409.1312; 367.1239; 323.0960; 265.0905; 247.0797	https://doi.org/10.1039/C5AY03329B
26	9.85027	Deoxy-hederagenin-28-(hexose-hexose-deoxyhexose)-3-O-(pentose-hexose)	2	Oleanane triterpenoids	C₅₉H₉₆O₂₆	[M+HCOOH-H+]-	1265.62	1265.62	-0.36351	1219.61178; 749.4476; 469.1551; 409.1312; 367.1239; 323.0960; 265.0905; 247.0797	https://doi.org/10.1039/C5AY03329B
27	10.1414	Deoxy-hederagenin-28-(hexose-hexose-deoxyhexose)-3-O-(pentose-deoxyhexose) 1	2	Oleanane triterpenoids	C₅₉H₉₆O₂₅	[M+HCOOH-H+]-	1249.62	1249.62	0.936312	1203.6174; 733.4580; 469.1551; 409.1312; 367.1239; 323.0960; 265.0905; 247.0797	https://doi.org/10.1039/C5AY03329B
28	10.1834	Deoxy-hederagenin-28-(hexose-hexose-deoxyhexose)-3-O-(pentose-deoxyhexose) 2	2	Oleanane triterpenoids	C₅₉H₉₆O₂₅	[M+HCOOH-H+]-	1249.62	1249.62	-0.513315	1203.6174; 733.4580; 469.1551; 409.1312; 367.1239; 323.0960; 265.0905; 247.0797	https://doi.org/10.1039/C5AY03329B
29	12.5091	α-Hederin	1	Oleanane triterpenoids	C₄₁H₆₆O₁₂	[M+HCOOH-H+]-	795.453	795.454	0.932956	749.4476; 603.3884; 585.3798; 471.3477; 423.3259; 205.0746; 149.0463; 131.0349

## Sheet: ALLIUM
Peak ID	Rt (min)	Putative identification	MSI	Class	Formula	ESI ion	theoretical m/z	experimental m/z	Mass Error (ppm)	MS/MS fragmentation	Reference (MS/MS reference of the metabolite or occurrence of the metabolite in the same species/genus); for MSI levels 2-3 if no reference is provided see the criteria listed in "MSI level legend"
1	0.81	Di-hexose	2	Oligosaccharides	C₁₂H₂₂O₁₁	[M+HCOOH-H+]-	387.114	387.114	0.258322	341.1075; 215.0345; 179.0550; 119.0343; 113.0226; 89.0246	https://massbank.eu/MassBank/RecordDisplay?id=MSBNK-RIKEN-PR100500
2	5.35	Sinapoyl hexose	2	Hydroxycinnamic acid derivatives	C₁₇H₂₂O₁₀	[M-H+]-	385.113	385.112	-2.59664	223.060; 208.038; 193.014; 164.048
3	7.13	Saponin class IV4 + 2 hexoses + 1 deoxyhexose	2	Steroidal saponins	C₄₅H₇₄O₁₉	[M+HCOOH-H+]-	963.48	963.481	1.0379	917.480; 771.423; 609.364; 447.312	https://doi.org/10.1016/j.aca.2024.342666
4	7.42	Saponin class V3 + 3 hexoses + 3 deooxyhexose	2	Steroidal saponins	C₆₂H₁₀₂O₃₂	[M+HCOOH-H+]-	1403.63	1403.67	26.3602	1193.91; 1065.550; 903.505; 757.441; 433.332	https://doi.org/10.1016/j.aca.2024.342666
5	7.6	Saponin class IV4 + 2 hexoses + 1 deoxyhexose + acetyl group	2	Steroidal saponins	C₄₇H₇₆O₂₀	[M+HCOOH-H+]-	1005.49	1005.49	1.36829	917.480; 771.423; 609.364; 447.312	https://doi.org/10.1016/j.aca.2024.342666
6	7.65	Saponin class IV4 + 2 hexoses + 1 deoxyhexose	2	Steroidal saponins	C₄₇H₇₆O₂₀	[M+HCOOH-H+]-	1005.49	1005.49	1.36829	959.485; 917.477; 899.468; 771.423; 609.364; 447.311	https://doi.org/10.1016/j.aca.2024.342666
7	8.46	Saponin class IV3 + 2 hexoses + 2 deoxyhexoses	2	Steroidal saponins	C₅₁H₈₄O₂₂	[M+HCOOH-H+]-	1093.54	1093.55	1.78228	1047.541; 901.482; 755.426; 593.369; 431.319	https://doi.org/10.1016/j.aca.2024.342666
8	8.52	Saponin class IV3 + 2 hexoses + 3 deoxyhexoses	2	Steroidal saponins	C₅₇H₉₄O₂₆	[M-H+]-	1193.6	1193.6	2.11311	1193.598; 1047.541; 901.482; 883.470; 755.420; 593.369; 575.356; 431.315	https://doi.org/10.1016/j.aca.2024.342666
9	8.55	Saponin class IV3 + 2 hexoses + 1 deoxyhexose + 1 pentose	2	Steroidal saponins	C₅₀H₈₂O₂₂	[M+HCOOH-H+]-	1079.53	1079.53	3.33313	901.482; 755.426; 593.369; 431.319	https://doi.org/10.1016/j.aca.2024.342666
10	8.65	Saponin class IV3 + 2 hexoses + 1 deoxyhexoses	2	Steroidal saponins	C₄₅H₇₄O₁₈	[M+HCOOH-H+]-	947.485	947.487	1.95781	901.482; 755.426; 593.374; 431.315	https://doi.org/10.1016/j.aca.2024.342666

## Sheet: ALTHAEA
Peak ID	Rt (min)	Putative identification	MSI	Class	Formula	ESI ion	theoretical m/z	experimental m/z	Mass Error (ppm)	MS/MS fragmentation	UV-Vis λ (nm)	Reference (MS/MS reference of the metabolite or occurrence of the metabolite in the same species/genus); for MSI levels 2-3 if no reference is provided see the criteria listed in "MSI level legend"
1	0.81	Di-hexose	2	Oligosaccharides	C₁₂H₂₂O₁₁	[M+HCOOH-H+]-	387.114	387.114	0.258322	341.1075; 215.0345; 179.0550; 119.0343; 113.0226; 89.0246		https://massbank.eu/MassBank/RecordDisplay?id=MSBNK-RIKEN-PR100500
2	1.32277	Citric acid	2	Organic acids	C₆H₈O₇	[M-H+]-	191.019	191.02	4.78699	173.0130; 129.0208; 111.0080; 87.0084; 85.0285;		https://massbank.eu/MassBank/RecordDisplay?id=MSBNK-BAFG-CSL23111013734
3	4.06	C13 norisoprenoid type-O-sulfohexoside 1	2	Norisoprenoids				485.17		259.0101; 241.0011; 198.9933; 138.9704; 96.9598		https://dergipark.org.tr/en/download/article-file/4811706
4	4.204	Esculin	1	Coumarins	C₁₅H₁₆O₉	[M-H+]-	339.072	339.072	2.06446	177.0212; 133.0301
5	4.43	C13 norisoprenoid type-O-sulfohexoside 2	2	Norisoprenoids				467.159		241.0011; 198.9933; 138.9704; 96.9578; 79.9575		https://dergipark.org.tr/en/download/article-file/4811706
6	4.575	Dihydroxybenzoic acid di-pentoside	2	Hydroxybenzoic acids	C₁₇H₂₂O₁₂	[M-H+]-	417.103	417.104	1.19874	285.0626; 241.0710; 152.0115; 108.0222
7	5.062	C13 norisoprenoid type-O-sulfohexoside 3	2	Norisoprenoids				467.159		241.0011; 198.9933; 138.9704; 96.9578; 79.9575		https://dergipark.org.tr/en/download/article-file/4811706
8	5.23212	Tetrahydroxy flavone-C-(hexosyl)-deoxyhexoside	2	Flavonoids	C₂₇H₃₀O₁₅	[M-H+]-	593.151	593.152	2.36028	503.1187; 473.1115; 413.0858; 383.0777; 353.0657; 325.0706; 297.0770; 283.0619
9	5.34742	Quercetin-O-hexoside-O-hexoside	2	Flavonols	C₂₇H₃₀O₁₇	[M-H+]-	625.14	625.142	1.91957	625.1418; 463.0910; 300.0263; 299.0203; 271.0272; 255.0301
10	5.4208	Quercetin-O-hexuronic acid-O-hexoside	2	Flavonols	C₂₇H₂₈O₁₈	[M-H+]-	639.12	639.12	1.25172	639.1226; 463.0910; 300.0263; 271.038; 255.0301
11	6.29415	Quercetin-O-(hexosyl)-deoxyhexoside	2	Flavonols	C₂₇H₃₀O₁₆	[M-H+]-	609.146	609.147	2.62663	609.1468; 300.0263; 271.0272
12	6.34655	C13 norisoprenoid type-O-sulfohexoside 4	2	Norisoprenoids				451.164		241.0011; 96.9578		https://dergipark.org.tr/en/download/article-file/4811706
13	6.39897	C13 norisoprenoid type-O-sulfohexoside 5	2	Norisoprenoids				453.179		241.0011; 96.9578		https://dergipark.org.tr/en/download/article-file/4811706
14	6.441	Quercetin-3-O-galactoside	1	Flavonols	C₂₁H₂₀O₁₂	[M-H+]-	463.088	463.088	0.647825	463.0866; 300.0263; 271.0272; 255.0301
15	6.45138	Urolignoside	2	Neolignans	C₂₆H₃₄O₁₁	[M+HCOOH-H+]-	567.208	567.208	0.176302	521.2097; 399.0925; 359.1524; 341.1389; 329.1385; 314.1164; 311.0949; 299.0911; 269.0799	277	https://doi.org/10.1155/2021/9570776
16	6.602	C13 norisoprenoid type-O-sulfohexoside 6	2	Norisoprenoids				449.148		241.0043; 96.9598		https://dergipark.org.tr/en/download/article-file/4811706
17	6.698	Kaempferol-3-O-rutinoside (Nicotiflorin)	1	Flavonols	C₂₇H₃₀O₁₅	[M-H+]-	593.151	593.15	-0.168591	593.1497; 285.0384; 284.0338; 255.0301; 227.0358
18	6.806	C13 norisoprenoid type-O-sulfohexoside 7	2	Norisoprenoids				451.164		241.0043; 96.9598		https://dergipark.org.tr/en/download/article-file/4811706
19	6.96263	Kaempferol-3-O-glucoside (Astragalin)	1	Flavonols	C₂₁H₂₀O₁₁	[M-H+]-	447.093	447.092	-0.447335	447.0943; 284.0338; 255.0301; 227.0358
20	7.06745	Hypolaetin-O-sulfohexuronide	2	Flavones	C₂₁H₁₈O₁₆S	[M-H+]-	557.024	557.024	-0.179526	557.0259; 301.0339; 254.9811; 192.9823; 175.0254
21	7.1699	Hypolaetin-O-(hexosyl)-hexuronide	2	Flavones	C₂₇H₂₈O₁₈	[M-H+]-	639.12	639.121	2.03405	639.1226; 459.0567; 415.0682; 371.0403; 301.0375	268; 351	https://doi.org/10.1021/acs.jnatprod.6b00670
22	7.23278	Hypolaetin-O-hexuronide	2	Flavones	C₂₁H₁₈O₁₃	[M-H+]-	477.067	477.067	0.838457	301.038	268; 350
23	7.32713	Kaempferol-O-(acetyl)-hexoside	2	Flavonols	C₂₃H₂₂O₁₂	[M-H+]-	489.103	489.103	-1.43119	489.1058; 285.0384; 284.0338; 255.0301; 227.0358
24	7.42147	Hypolaetin-O-(acetyl)-hexoside	2	Flavones	C₂₃H₂₂O₁₃	[M-H+]-	505.098	505.098	-0.197981	301.034
25	7.51582	Hypolaetin-O-hexoside	2	Flavones	C₂₁H₂₀O₁₂	[M-H+]-	463.088	463.088	0.215942	301.038
26	7.60777	Tetrahydroxyflavone-O-(hexosyl)-hexuronide	2	Flavonoids	C₂₇H₂₈O₁₇	[M-H+]-	623.125	623.126	1.44433	623.1273; 443.0615; 399.0721; 355.0451; 285.0418; 255.0269
27	7.8279	Tetrahydroxyflavone-O-hexuronide	2	Flavonoids	C₂₁H₁₈O₁₂	[M-H+]-	461.072	461.072	0.867543	461.0717; 285.0418
28	8.45208	Kaempferol-O-(coumaroyl)-hexoside	2	Flavonols	C₃₀H₂₆O₁₃	[M-H+]-	593.13	593.131	2.02317	593.1347; 285.0418; 284.0338; 255.0301; 227.0358; 163.0373; 151.0064; 145.0282

## Sheet: AQUILEGIA
Peak ID	Rt (min)	Putative identification	MSI	Class	Formula	ESI ion	theoretical m/z	experimental m/z	Mass Error (ppm)	MS/MS fragmentation	UV-Vis λ (nm)	Reference (MS/MS reference of the metabolite or occurrence of the metabolite in the same species/genus); for MSI levels 2-3 if no reference is provided see the criteria listed in "MSI level legend"
1	0.81	Di-hexose	2	Oligosaccharides	C₁₂H₂₂O₁₁	[M+HCOOH-H+]-	387.114	387.114	0.258322	341.1075; 215.0345; 179.0550; 119.0343; 113.0226; 89.0246		https://massbank.eu/MassBank/RecordDisplay?id=MSBNK-RIKEN-PR100500
2	3.47	Lithospermoside (or structural isomer)	2	Cyanogenic glycoside	C₁₄H₁₉NO₈	[M+HCOOH-H+]-	374.109	374.109	1.06921	171.946; 148.040	228	https://rucore.libraries.rutgers.edu/rutgers-lib/52205/
3	8.1	Triterpenoid saponin	3	Triterpenoids	C₅₃H₈₆O₂₄	[M+HCOOH-H+]-	1151.55	1151.55	-0.607877	1107.558; 943.49; 925.484 (M-hexoseose); 907.470; 841.422
4	8.3	Swertisin	2	Flavones	C₂₂H₂₂O₁₀	[M-H+]-	445.113	445.113	-0.224662	355.083; 325.072; 297.076; 282.053; 269.045	270; 332	https://pubchem.ncbi.nlm.nih.gov/compound/124034#section=Other-MS
5	8.78	Swertisin derivative	3	Flavones	C₂₄H₂₄O₁₁	[M-H+]-	487.124	487.125	1.02643	337.071; 325.071; 309.075; 282.053	270; 331
6	9	Swertisin derivative	3	Flavones	C₂₄H₂₄O₁₁	[M-H+]-	487.124	487.125	1.23172	487.124; 427.103; 355.083; 337.071; 325.071; 282.053	269; 332
7	9.66	Triterpenoid saponin	3	Triterpenoids	C₄₁H₆₆O₁₅	[M-H+]-	797.432	797.434	1.63023	797.433; 779.422; 697.380; 657.361; 617.368
8	10.22	Aquilegioside A isomer	2	Cycloartane triterpenoids	C₄₇H₇₄O₁₉	[M+HCOOH-H+]-	987.48	987.482	1.72155	779.423; 617.370; 485.325		https://doi.org/10.1016/S0031-9422(98)00735-3
9	10.57	Aquilegioside A isomer	2	Cycloartane triterpenoids	C₄₇H₇₄O₁₉	[M+HCOOH-H+]-	987.48	987.482	1.72155	779.423; 617.370; 485.325		https://doi.org/10.1016/S0031-9422(98)00735-3
10	10.92	Aquilegioside B	2	Cycloartane triterpenoids	C₄₁H₆₄O₁₄	[M+HCOOH-H+]-	825.427	825.428	1.45379	779.423; 617.370; 485.325		https://doi.org/10.1016/S0031-9422(98)00735-3

## Sheet: CERATOPHYLLUM
Peak ID	Rt (min)	Putative identification	MSI	Class	Formula	ESI ion	theoretical m/z	experimental m/z	Mass Error (ppm)	MS/MS fragmentation	Reference (MS/MS reference of the metabolite or occurrence of the metabolite in the same species/genus); for MSI levels 2-3 if no reference is provided see the criteria listed in "MSI level legend"
1	0.824283	Tri-hexose 1	2	Oligosaccharides	C₁₈H₃₂O₁₆	[M+HCOOH-H+]-	549.167	549.167	0.648365	503.1612; 341.1108; 323.1016; 281.0879; 221.0678; 179.0583; 161.0444; 113.0249; 101.0225; 89.0242	https://doi.org/10.1016/j.carres.2023.108948
2	0.90575	Tri-hexose 2	2	Oligosaccharides	C₁₈H₃₂O₁₆	[M+HCOOH-H+]-	549.167	549.167	0.954303	503.1612; 341.1108; 323.1016; 281.0879; 221.0678; 179.0583; 161.0444; 113.0249; 101.0225; 89.0242	https://doi.org/10.1016/j.carres.2023.108948
3	1.33307	Citric acid	2	Organic acids	C₆H₈O₇	[M-H+]-	191.019	191.02	5.53743	129.0174; 111.0082; 87.0082; 85.0284	https://massbank.eu/MassBank/RecordDisplay?id=MSBNK-BAFG-CSL23111013734
4	3.52208	(+)-Gallocatechin	1	Flavan-3-ols	C₁₅H₁₄O₇	[M-H+]-	305.066	305.067	1.36421	305.0658; 261.0753; 219.0670; 165.0190; 137.0256; 125.0248
5	4.17998	Caffeoyl-hexose	2	Hydroxycinnamic acid derivatives	C₁₅H₁₈O₉	[M-H+]-	341.087	341.087	-0.769944	341.0882; 179.0364; 161.0262; 135.0444; 133.0303; 132.0219
6	4.36627	Feruloyl-hexose 1	2	Hydroxycinnamic acid derivatives	C₁₆H₂₀O₉	[M-H+]-	401.108	401.108	-0.295713	355.1050; 193.0503; 178.0273; 149.0612; 134.0378
7	4.66783	(+)-Catechin	1	Flavan-3-ols	C₁₅H₁₄O₆	[M-H+]-	289.071	289.071	0.744101	289.0741; 245.0821; 203.0711; 151.0394; 125.0256; 123.0447; 109.0287
8	4.7936	Coumaroyl-hexose 1	2	Hydroxycinnamic acid derivatives	C₁₅H₁₈O₈	[M-H+]-	325.092	325.092	0.398477	209.874; 198.033; 185.018; 163.036; 150.915; 146.937
9	5.04275	Coumaroyl-hexose 2	2	Hydroxycinnamic acid derivatives	C₁₅H₁₈O₈	[M-H+]-	325.092	325.092	-0.898016	209.874; 198.033; 185.018; 163.036; 150.915; 146.937
10	5.13708	Feruloyl-hexose 2	2	Hydroxycinnamic acid derivatives	C₁₆H₂₀O₉	[M-H+]-	355.103	355.103	-0.981682	355.1050; 193.0503; 178.0273; 149.0612; 134.0378
11	6.32473	Luteolin 7-O-rutinoside (Scolimoside)	1	Flavones	C₂₇H₃₀O₁₅	[M-H+]-	593.151	593.151	0.158221	593.1503; 285.0408; 284.0327; 174.0577; 151.0065
12	6.52385	Luteolin-7-O-glucoside (Cynaroside)	1	Flavones	C₂₁H₂₀O₁₁	[M-H+]-	447.093	447.092	-0.669726	447.0959; 285.0408; 284.0327; 256.0403; 174.9550; 151.0040
13	6.56578	Tetrahydroxy-methoxy-flavone-O-hexoside	2	Flavonoids	C₂₂H₂₂O₁₂	[M-H+]-	477.103	477.103	-1.0019	477.1056; 462.0801; 316.0514; 315.0516; 300.0286; 299.0227; 271.0263
14	6.87782	Apigenin-7-O-neohesperidoside (Rhoifolin)	1	Flavones	C₂₇H₃₀O₁₄	[M-H+]-	577.156	577.156	0.477797	577.1547; 269.0454; 268.0392
15	7.15842	Apigenin-7-O-glucoside (Apigetrin)	1	Flavones	C₂₁H₂₀O₁₀	[M-H+]-	431.098	431.098	-0.254828	431.0999; 269.0454; 268.0392; 240.0451; 239.0346; 211.0418; 151.0040
16	7.1794	Luteolin-4'-O-glucoside	1	Flavones	C₂₁H₂₀O₁₁	[M-H+]-	447.093	447.093	-0.452073	447.0916; 285.0408; 265.8290; 242.9393; 217.0512; 199.0393; 174.9577; 151.0040; 133.0280
17	7.2842	Trihydroxy-dimethoxy-flavone-O-hexoside	2	Flavonoids	C₂₃H₂₄O₁₂	[M-H+]-	491.119	491.118	-1.09941	491.1189; 476.10003; 461.0732; 328.0575; 313.0351; 299.0192; 285.0408; 271.0229; 243.0318; 226.0280
18	7.30517	Dihydroxy-methoxy-flavone-O-hexoside	2	Flavonoids	C₂₂H₂₂O₁₁	[M-H+]-	461.108	461.108	-0.82618	461.1083; 446.0838; 313.0387; 299.0545; 298.0567; 283.0265; 255.0294
19	7.48333	Pentahydroxy-flavone-O-hexoside	2	Flavonoids	C₂₁H₂₀O₁₂	[M-H+]-	463.088	463.087	-0.968695	301.0363; 300.0286; 255.0326; 215.0327; 191.0366; 149.0237
20	7.59623	Tetrahydroxy-methoxy-flavone-O-hexoside	2	Flavonoids	C₂₂H₂₂O₁₂	[M-H+]-	477.103	477.103	-1.63837	316.0551; 315.0516; 300.0286; 272.0313

[truncated: 10 more sheets: CISTUS, DIANTHUS, EMPETRUM, ERYNGIUM, HEUCHERA, IRIS, PETASITES, SALVIA, SUCCISA, TYPHA]
